# Supplementary material for: Facile Synthesis of N-(4-Bromo-3-methylphenyl)pyrazine-2-carboxamide Derivatives, Their Antibacterial Activities against Clinically Isolated XDR S. Typhi, Alkaline Phosphatase Inhibitor Activities, and Docking Studies
Source: Pharmaceuticals (Basel). 2024 Sep 20;17(9):1241. doi: 10.3390/ph17091241 (PMC11434897; doi:10.3390/ph17091241)
Supplement: Supplementary file 1 [file pharmaceuticals-17-01241-s001.zip]

Archive with 1 entries (1 files):
- pharmaceuticals-3145022-supplementary.pdf
